# Supplementary material for: Single-cell spatial analysis with Xenium reveals anti-tumour responses of CXCL13 + T and CXCL9+ cells after radiotherapy combined with anti-PD-L1 therapy
Source: Br J Cancer. 2025 Jul 16;133(6):795–808. doi: 10.1038/s41416-025-03088-0 (PMC12449477; doi:10.1038/s41416-025-03088-0)
Supplement: Supplementary file 2 — Supplementary Tables [file 41416_2025_3088_MOESM2_ESM.xlsx]

## Sheet: S1 Lung panel 302
Table S1
Value.targets.type.data.id	Value.targets.type.data.name	Annotation
ENSG00000107796	ACTA2	CAF, myCAF
ENSG00000187134	AKR1C1	Tumor, Oxidative-stress response
ENSG00000130203	APOE	TAM; Lipofibroblast
ENSG00000128272	ATF4	Tumor, ER-stress response (PERK)
ENSG00000118217	ATF6	Tumor, ER-stress response (ATF6)
ENSG00000167601	AXL	Tumor, Resistant
ENSG00000159189	C1QC	TAM
ENSG00000105974	CAV1	Alveolar Epithelial Type 1
ENSG00000137077	CCL21	Immune, Ligand of CCR7
ENSG00000126353	CCR7	CD8+ T naive
ENSG00000120217	CD274	Immune checkpoint molecule
ENSG00000105383	CD33	MDSC
ENSG00000010610	CD4	CD4+ T
ENSG00000026508	CD44	Tumor, CSC
ENSG00000129226	CD68	Macrophage
ENSG00000019582	CD74	Immune
ENSG00000121594	CD80	Tumor, ligand of CTLA4
ENSG00000114013	CD86	Tumor, ligand of CTLA4
ENSG00000039068	CDH1	Epithelial
ENSG00000060718	COL11A1	CAF
ENSG00000108821	COL1A1	Fibroblast
ENSG00000163599	CTLA4	Exhausted T, Immune checkpoint
ENSG00000168036	CTNNB1	Tumor, EMT
ENSG00000156234	CXCL13	Chemokine ligand, T
ENSG00000145824	CXCL14	Chemokine ligand, Invasive front
ENSG00000138755	CXCL9	Chemokine ligand, TAM
ENSG00000160683	CXCR5	Chemokine receptor, B
ENSG00000137857	DUOX1	Tumor, Necrosis
ENSG00000146648	EGFR	Tumor, Driver
ENSG00000141736	ERBB2	Tumor, Driver
ENSG00000170323	FABP4	Alveloar Macrophage
ENSG00000078098	FAP	CAF
ENSG00000170345	FOS	Tumor, Aggressive
ENSG00000129514	FOXA1	Epithelial
ENSG00000125798	FOXA2	Club
ENSG00000049768	FOXP3	Regulatory T
ENSG00000107485	GATA3	CD4+ Th2
ENSG00000104687	GSR	Tumor, Oxidative-stress response
ENSG00000145649	GZMA	Cytotoxic T/NK
ENSG00000100453	GZMB	Cytotoxic T/NK
ENSG00000206503	HLA-A	MHC class I
ENSG00000223865	HLA-DPB1	MHC class II
ENSG00000137309	HMGA1	Tumor, Autophagic response
ENSG00000101076	HNF4A	Tumor, transdifferentiation
ENSG00000171476	HOPX	Alveolar Epithelial Type 1
ENSG00000149428	HYOU1	Tumor, ER-stress response (ATF6)
ENSG00000090339	ICAM1	Tumor, Inflammation, Alveolar Epithelial Type 1
ENSG00000163600	ICOS	Exhausted T, Immune checkpoint
ENSG00000131203	IDO1	Immune checkpoint molecule
ENSG00000125538	IL1B	Pro-inflammatory TAM
ENSG00000134460	IL2RA	Regulatory T
ENSG00000136244	IL6	CAF, iCAF
ENSG00000083457	ITGAE	Tissue-resident memory T
ENSG00000169896	ITGAM	Macrophage
ENSG00000140678	ITGAX	Myeloid Dendritic
ENSG00000128052	KDR	Tumor, Angiogenesis
ENSG00000170421	KRT8	Tumor
ENSG00000089692	LAG3	Exhausted T, Immune checkpoint
ENSG00000139292	LGR5	Tumor, CSC
ENSG00000019169	MARCO	Alveloar Macrophage
ENSG00000105976	MET	Tumor, Driver
ENSG00000099953	MMP11	CAF, Invasive front
ENSG00000170476	MZB1	Plasma cell
ENSG00000131400	NAPSA	Alveolar Epithelial Type 2
ENSG00000149294	NCAM1	Natural Killer, CD56
ENSG00000130202	NECTIN2	Tumor, CD112, ligand of TIGIT
ENSG00000109320	NFKB1	Tumor
ENSG00000136352	NKX2-1	Alveolar Epithelial
ENSG00000111335	OAS2	Tumor, Inflammatory/immune response
ENSG00000188389	PDCD1	Exhausted T, Immune checkpoint
ENSG00000261371	PECAM1	Endothelial
ENSG00000180644	PRF1	Cytotoxic T/NK
ENSG00000081237	PTPRC	Pan-immune, CD45 (CD45RA+CD45RO)
ENSG00000073008	PVR	Tumor, CD155, ligand of TIGIT
ENSG00000084093	REST	Neuroendocrine
ENSG00000067560	RHOA	Tumor
ENSG00000143365	RORC	CD4+ Th17
ENSG00000149021	SCGB1A1	Club
ENSG00000161055	SCGB3A1	Tumor
ENSG00000164265	SCGB3A2	Club cell
ENSG00000168878	SFTPB	Alveolar Epithelial Type 2
ENSG00000168484	SFTPC	Alveolar Epithelial Type 2
ENSG00000133661	SFTPD	Alveolar Epithelial Type 2
ENSG00000117394	SLC2A1	Tumor, Oxidative-stress response
ENSG00000141646	SMAD4	Tumor
ENSG00000181449	SOX2	Stem, Basal/Neuroendocrine
ENSG00000125398	SOX9	Stem, Distal
ENSG00000113140	SPARC	CAF
ENSG00000073861	TBX21	CD4+ Th1, T-bet
ENSG00000105329	TGFB1	Tumor, EMT
ENSG00000181847	TIGIT	Exhausted T, Immune checkpoint
ENSG00000041982	TNC	Tumor, Aggressive
ENSG00000232810	TNF	Tumor, Pro-inflammatory
ENSG00000141510	TP53	Tumor
ENSG00000112715	VEGFA	Tumor, Angiogenesis
ENSG00000026025	VIM	Tumor, EMT
ENSG00000166483	WEE1	Tumor, Aggressive
ENSG00000100219	XBP1	Tumor, ER-stress response (IRE1)
ENSG00000137693	YAP1	Neuroendocrine
ENSG00000148516	ZEB1	Tumor, EMT
ENSG00000159640	ACE	Capillary Aerocyte
ENSG00000130234	ACE2	Ciliated
ENSG00000162618	ADGRL4	Bronchial Vessel 1
ENSG00000135744	AGT	Vascular Smooth Muscle
ENSG00000106992	AK1	Signaling Alveolar Epithelial Type 2
ENSG00000184254	ALDH1A3	Mesothelial
ENSG00000178878	APOLD1	Bronchial Vessel 2
ENSG00000103569	AQP9	OLR1+ Classical Monocyte
ENSG00000139352	ASCL1	Neuroendocrine
ENSG00000183734	ASCL2	Natural Killer
ENSG00000066279	ASPM	Proliferating NK/T
ENSG00000151418	ATP6V1G3	Ionocyte
ENSG00000153064	BANK1	B
ENSG00000023445	BIRC3	Basophil/Mast 2
ENSG00000102010	BMX	Artery
ENSG00000153446	C16orf89	Club
ENSG00000172137	CALB2	Mesothelial
ENSG00000110680	CALCA	Neuroendocrine
ENSG00000162004	CCDC78	Proximal Ciliated
ENSG00000163394	CCKAR	Natural Killer
ENSG00000181374	CCL13	IGSF21+ Dendritic
ENSG00000102962	CCL22	Myeloid Dendritic Type 1
ENSG00000274736	CCL23	Vein
ENSG00000110092	CCND1	Capillary Intermediate 2
ENSG00000152669	CCNO	Goblet
ENSG00000177575	CD163	OLR1+ Classical Monocyte
ENSG00000177455	CD19	B
ENSG00000158481	CD1C	Myeloid Dendritic Type 2
ENSG00000158488	CD1E	Myeloid Dendritic Type 2
ENSG00000186407	CD300E	OLR1+ Classical Monocyte
ENSG00000198851	CD3E	CD4+ Memory/Effector T
ENSG00000102245	CD40LG	CD4+ Memory/Effector T
ENSG00000117091	CD48	Nonclassical Monocyte
ENSG00000153563	CD8A	CD8+ Memory/Effector T
ENSG00000126759	CFP	Nonclassical Monocyte
ENSG00000001626	CFTR	Ionocyte
ENSG00000100604	CHGA	Neuroendocrine
ENSG00000089199	CHGB	Neuroendocrine
ENSG00000228607	CLDN25	Ionocyte
ENSG00000132514	CLEC10A	Myeloid Dendritic Type 2
ENSG00000172322	CLEC12A	Nonclassical Monocyte
ENSG00000069493	CLEC2D	CD8+ Memory/Effector T
ENSG00000198178	CLEC4C	Plasmacytoid Dendritic
ENSG00000166523	CLEC4E	OLR1+ Classical Monocyte
ENSG00000124749	COL21A1	Vascular Smooth Muscle
ENSG00000184164	CRELD2	Plasma
ENSG00000173546	CSPG4	Pericyte
ENSG00000143387	CTSK	TREM2+ Dendritic
ENSG00000163735	CXCL5	Macrophage
ENSG00000172215	CXCR6	CD4+ Memory/Effector T
ENSG00000197446	CYP2F1	Goblet
ENSG00000106258	CYP3A5	Capillary Aerocyte
ENSG00000115165	CYTIP	Nonclassical Monocyte
ENSG00000163331	DAPL1	Proximal Basal
ENSG00000128590	DNAJB9	Plasma
ENSG00000049540	ELN	Alveolar Fibroblast
ENSG00000124882	EREG	EREG+ Dendritic
ENSG00000244405	ETV5	Signaling Alveolar Epithelial Type 2
ENSG00000127533	F2RL3	Capillary Intermediate 1
ENSG00000117525	F3	Basal
ENSG00000072694	FCGR2B	Myeloid Dendritic Type 2
ENSG00000162894	FCMR	B
ENSG00000181617	FDCSP	Serous
ENSG00000156427	FGF18	Fibromyocyte
ENSG00000160867	FGFR4	Alveolar Fibroblast
ENSG00000168269	FOXI1	Ionocyte
ENSG00000129654	FOXJ1	Ciliated
ENSG00000179772	FOXS1	Vascular Smooth Muscle
ENSG00000073910	FRY	Capillary Aerocyte
ENSG00000162998	FRZB	Airway Smooth Muscle
ENSG00000075618	FSCN1	Lymphatic
ENSG00000140564	FURIN	Neuroendocrine
ENSG00000179348	GATA2	Basophil/Mast 1
ENSG00000266524	GDF10	Alveolar Fibroblast
ENSG00000179144	GIMAP7	Artery
ENSG00000265107	GJA5	Artery
ENSG00000174946	GPR171	CD4+ Memory/Effector T
ENSG00000171659	GPR34	IGSF21+ Dendritic
ENSG00000180875	GREM2	Fibromyocyte
ENSG00000188175	HEPACAM2	Ionocyte
ENSG00000232629	HLA-DQB2	Myeloid Dendritic Type 2
ENSG00000198189	HSD17B11	Club
ENSG00000146674	IGFBP3	Artery
ENSG00000147168	IL2RG	CD4+ Memory/Effector T
ENSG00000172183	ISG20	Natural Killer
ENSG00000198542	ITGBL1	Myofibroblast
ENSG00000130522	JUND	Alveolar Epithelial Type 1
ENSG00000171303	KCNK3	Pericyte
ENSG00000157404	KIT	Basophil/Mast 1
ENSG00000102554	KLF5	Proximal Basal
ENSG00000167757	KLK11	Proximal Basal
ENSG00000186847	KRT14	Proliferating Basal
ENSG00000186081	KRT5	Proliferating Basal
ENSG00000205426	KRT81	Natural Killer T
ENSG00000170442	KRT86	Natural Killer T
ENSG00000050555	LAMC3	Pericyte
ENSG00000078081	LAMP3	Signaling Alveolar Epithelial Type 2
ENSG00000213658	LAT	CD4+ Memory/Effector T
ENSG00000182866	LCK	Natural Killer T
ENSG00000100079	LGALS2	Myeloid Dendritic Type 1
ENSG00000108679	LGALS3BP	Pericyte
ENSG00000153902	LGI4	Pericyte
ENSG00000133067	LGR6	Fibromyocyte
ENSG00000104974	LILRA1	Nonclassical Monocyte
ENSG00000187116	LILRA5	Nonclassical Monocyte
ENSG00000131042	LILRB2	Nonclassical Monocyte
ENSG00000186818	LILRB4	Plasmacytoid Dendritic
ENSG00000136490	LIMD2	Natural Killer
ENSG00000163431	LMOD1	Airway Smooth Muscle
ENSG00000167419	LPO	Serous
ENSG00000186105	LRRC70	Lymphatic
ENSG00000119681	LTBP2	Myofibroblast
ENSG00000133800	LYVE1	Lymphatic
ENSG00000144063	MALL	Signaling Alveolar Epithelial Type 2
ENSG00000102802	MEDAG	Lipofibroblast
ENSG00000148773	MKI67	Proliferating NK/T
ENSG00000213190	MLLT11	Lipofibroblast
ENSG00000137673	MMP7	Mucous
ENSG00000100985	MMP9	TREM2+ Dendritic
ENSG00000138722	MMRN1	Lymphatic
ENSG00000197629	MPEG1	Plasmacytoid Dendritic
ENSG00000110079	MS4A4A	IGSF21+ Dendritic
ENSG00000038945	MSR1	Macrophage
ENSG00000215182	MUC5AC	Goblet
ENSG00000117983	MUC5B	Mucous
ENSG00000036448	MYOM2	Natural Killer
ENSG00000165795	NDRG2	Serous
ENSG00000074527	NTN4	Vascular Smooth Muscle
ENSG00000148053	NTRK2	Capillary
ENSG00000133636	NTS	Lymphatic
ENSG00000109205	ODAM	Serous
ENSG00000173391	OLR1	OLR1+ Classical Monocyte
ENSG00000149090	PAMR1	Fibromyocyte
ENSG00000163710	PCOLCE2	Adventitial Fibroblast
ENSG00000134853	PDGFRA	Alveolar Fibroblast
ENSG00000162493	PDPN	Lymphatic
ENSG00000163737	PF4	Platelet/Megakaryocyte
ENSG00000164530	PI16	Adventitial Fibroblast
ENSG00000124102	PI3	Mucous
ENSG00000100100	PIK3IP1	CD4+ Naive T
ENSG00000102096	PIM2	Plasma
ENSG00000144837	PLA1A	Vein
ENSG00000117215	PLA2G2D	Plasma
ENSG00000146070	PLA2G7	TREM2+ Dendritic
ENSG00000198523	PLN	Airway Smooth Muscle
ENSG00000130300	PLVAP	Bronchial Vessel 1
ENSG00000133110	POSTN	Myofibroblast
ENSG00000110777	POU2AF1	Plasma
ENSG00000251655	PRB1	Serous
ENSG00000123131	PRDX4	Plasma
ENSG00000116690	PRG4	Mesothelial
ENSG00000117707	PROX1	Lymphatic
ENSG00000105227	PRX	Capillary Aerocyte
ENSG00000171611	PTCRA	Plasmacytoid Dendritic
ENSG00000112245	PTP4A1	Club
ENSG00000111404	RERGL	Airway Smooth Muscle
ENSG00000104918	RETN	Macrophage
ENSG00000127074	RGS13	Basophil/Mast 2
ENSG00000117152	RGS4	Mesothelial
ENSG00000143248	RGS5	Vein
ENSG00000172602	RND1	Alveolar Epithelial Type 2
ENSG00000129824	RPS4Y1	Mesothelial
ENSG00000160678	S100A1	Serous
ENSG00000168077	SCARA3	Fibromyocyte
ENSG00000124145	SDC4	Alveolar Epithelial Type 1
ENSG00000143416	SELENBP1	Signaling Alveolar Epithelial Type 2
ENSG00000188404	SELL	B
ENSG00000174175	SELP	Vein
ENSG00000064651	SLC12A2	Serous
ENSG00000141469	SLC14A1	Capillary Aerocyte
ENSG00000165646	SLC18A2	Basophil/Mast 1
ENSG00000137834	SMAD6	Capillary
ENSG00000164736	SOX17	Artery
ENSG00000124766	SOX4	Ionocyte
ENSG00000124664	SPDEF	Goblet
ENSG00000269404	SPIB	Plasmacytoid Dendritic
ENSG00000118785	SPP1	Myofibroblast
ENSG00000172403	SYNPO2	Fibromyocyte
ENSG00000100721	TCL1A	Plasmacytoid Dendritic
ENSG00000154096	THY1	Vascular Smooth Muscle
ENSG00000163762	TM4SF18	Bronchial Vessel 2
ENSG00000181458	TMEM45A	Mucous
ENSG00000184012	TMPRSS2	Alveolar Epithelial Type 1
ENSG00000240505	TNFRSF13B	Plasma
ENSG00000048462	TNFRSF17	Plasma
ENSG00000118194	TNNT2	Airway Smooth Muscle
ENSG00000073282	TP63	Proximal Basal
ENSG00000078900	TP73	Proximal Ciliated
ENSG00000163519	TRAT1	CD4+ Memory/Effector T
ENSG00000124731	TREM1	Macrophage
ENSG00000095970	TREM2	TREM2+ Dendritic
ENSG00000170893	TRH	Neuroendocrine
ENSG00000215845	TSTD1	Ciliated
ENSG00000101162	TUBB1	Platelet/Megakaryocyte
ENSG00000175063	UBE2C	Proliferating NK/T
ENSG00000114638	UPK1B	Goblet
ENSG00000118640	VAMP8	Plasmacytoid Dendritic
ENSG00000182853	VMO1	Goblet
ENSG00000128218	VPREB3	B
ENSG00000105989	WNT2	Alveolar Fibroblast
ENSG00000109046	WSB1	Alveolar Epithelial Type 1
ENSG00000184937	WT1	Lipofibroblast
	NegControlProbe_00002
	NegControlProbe_00003
	NegControlProbe_00004
	NegControlProbe_00009
	NegControlProbe_00012
	NegControlProbe_00013
	NegControlProbe_00014
	NegControlProbe_00016
	NegControlProbe_00017
	NegControlProbe_00019
	NegControlProbe_00022
	NegControlProbe_00024
	NegControlProbe_00025
	NegControlProbe_00031
	NegControlProbe_00033
	NegControlProbe_00034
	NegControlProbe_00035
	NegControlProbe_00039
	NegControlProbe_00041
	NegControlProbe_00042

## Sheet: S2 immune panel 300
Table S2
Value.targets.type.data.id	Value.targets.type.data.name	Annotation
CD274	ENSG00000120217	Co-inhibitory
SIRPA	ENSG00000198053	Co-inhibitory
CD47	ENSG00000196776	Co-inhibitory
IDO1	ENSG00000131203	Co-inhibitory
IFNG	ENSG00000111537	IFN pathway
ICOS	ENSG00000163600	Co-stimulatory
LAG3	ENSG00000089692	Co-inhibitory
TIGIT	ENSG00000181847	Co-inhibitory
CTLA4	ENSG00000163599	Co-inhibitory
PDCD1	ENSG00000173748	Co-inhibitory
TNFRSF9	ENSG00000049249	Co-stimulatory
CD70	ENSG00000125726	Co-stimulatory
CD40	ENSG00000101017	Co-stimulatory
CD28	ENSG00000178562	Co-stimulatory
TNFSF14	ENSG00000125735	Co-stimulatory
CD27	ENSG00000139193	Co-stimulatory
TLR3	ENSG00000164342	Co-stimulatory
LGALS9	ENSG00000168961	Co-stimulatory
TNFRSF4	ENSG00000186827	Co-stimulatory
IGFLR1	ENSG00000126246	Co-stimulatory
TNFRSF18	ENSG00000186891	Co-stimulatory
CD80	ENSG00000121594	Co-stimulatory
CD86	ENSG00000114013	Co-stimulatory
ICOSLG	ENSG00000160223	Co-stimulatory
TNF	ENSG00000232810	Co-stimulatory
ICAM1	ENSG00000090339	Co-stimulatory
CD40LG	ENSG00000102245	Co-stimulatory
PDCD1LG2	ENSG00000197646	Co-inhibitory
CD200R1	ENSG00000163606	Co-inhibitory
CEACAM1	ENSG00000079385	Co-inhibitory
BTLA	ENSG00000186265	Co-inhibitory
HAVCR2	ENSG00000135077	Co-inhibitory
LAYN	ENSG00000204381	Co-inhibitory
CD160	ENSG00000117281	Co-inhibitory
CD244	ENSG00000122223	Co-inhibitory
CCL3L1	ENSG00000276085	Chemokine pathway
CCL20	ENSG00000115009	Chemokine pathway
CCL18	ENSG00000275385	Chemokine pathway
CCL5	ENSG00000271503	Chemokine pathway
CCL3	ENSG00000277632	Chemokine pathway
CCL2	ENSG00000108691	Chemokine pathway
CXCL8	ENSG00000169429	Chemokine pathway
CXCL13	ENSG00000156234	Chemokine pathway
HLA-A	ENSG00000206503	HLA
HLA-B	ENSG00000234745	HLA
HLA-C	ENSG00000204525	HLA
HLA-DRA	ENSG00000204287	HLA
HLA-DRB1	ENSG00000196126	HLA
CD74	ENSG00000019582	HLA
IRF1	ENSG00000125347	TFs
IRF3	ENSG00000126456	TFs
IRF9	ENSG00000213928	TFs
STAT1	ENSG00000115415	TFs
STAT5A	ENSG00000126561	TFs
NFKB1	ENSG00000109320	TFs
IFIH1	ENSG00000115267	NA sensor
DDX58	ENSG00000107201	NA sensor
CGAS	ENSG00000164430	NA sensor
TMEM173	ENSG00000184584	NA sensor
HMGB1	ENSG00000189403	Immune marker
HMGB2	ENSG00000164104	Immune marker
OAS1	ENSG00000089127	Immune marker
OAS2	ENSG00000111335	Immune marker
Mx1	ENSG00000157601	Immune marker
ISG15	ENSG00000187608	Immune marker
ERV3-1	ENSG00000213462	Immune marker
LIF	ENSG00000128342	IFN pathway
TGFB1	ENSG00000105329	IFN pathway
IFNAR1	ENSG00000142166	IFN pathway
IFNAR2	ENSG00000159110	IFN pathway
IL10RB	ENSG00000243646	IFN pathway
IFNLR1	ENSG00000185436	IFN pathway
IFNGR2	ENSG00000159128	IFN pathway
IFNGR1	ENSG00000027697	IFN pathway
JAK1	ENSG00000162434	IFN pathway
JAK2	ENSG00000096968	IFN pathway
DYRK2	ENSG00000127334	IFN pathway
BCL6	ENSG00000113916	IFN pathway
CREB1	ENSG00000118260	IFN pathway
JUN	ENSG00000177606	IFN pathway
FOS	ENSG00000170345	IFN pathway
ITK	ENSG00000113263	IFN pathway
SERPINB9	ENSG00000170542	IFN pathway
TBX21	ENSG00000073861	IFN pathway
FAS	ENSG00000026103	IFN pathway
RB1	ENSG00000139687	IFN pathway
CDKN1B	ENSG00000111276	IFN pathway
IL33	ENSG00000137033	IL pathway
IL34	ENSG00000157368	IL pathway
IL24	ENSG00000162892	IL pathway
IL1A	ENSG00000115008	IL pathway
IL1B	ENSG00000125538	IL pathway
IL6	ENSG00000136244	IL pathway
IL10	ENSG00000136634	IL pathway
IL7	ENSG00000104432	IL pathway
IL12A	ENSG00000168811	IL pathway
IL12B	ENSG00000113302	IL pathway
IL18	ENSG00000150782	IL pathway
IL23A	ENSG00000110944	IL pathway
IL23R	ENSG00000162594	IL pathway
IL6R	ENSG00000160712	IL pathway
IL12RB1	ENSG00000096996	IL pathway
IL12RB2	ENSG00000081985	IL pathway
IL1R1	ENSG00000115594	IL pathway
IL1R2	ENSG00000115590	IL pathway
CCL28	ENSG00000151882	Chemokine pathway
CXCL16	ENSG00000161921	Chemokine pathway
CXCL14	ENSG00000145824	Chemokine pathway
CXCL12	ENSG00000107562	Chemokine pathway
CXCL9	ENSG00000138755	Chemokine pathway
CXCL10	ENSG00000169245	Chemokine pathway
CXCL5	ENSG00000163735	Chemokine pathway
CCR7	ENSG00000126353	Chemokine pathway
CCR6	ENSG00000112486	Chemokine pathway
CCR1	ENSG00000163823	Chemokine pathway
CCR2	ENSG00000121807	Chemokine pathway
CXCR6	ENSG00000172215	Chemokine pathway
CXCR4	ENSG00000121966	Chemokine pathway
CXCR3	ENSG00000186810	Chemokine pathway
CXCR2	ENSG00000180871	Chemokine pathway
CCR1	ENSG00000163823	Chemokine pathway
CCR3	ENSG00000183625	Chemokine pathway
CCR4	ENSG00000183813	Chemokine pathway
CCR8	ENSG00000179934	Chemokine pathway
HLA-DQA1	ENSG00000196735	HLA
HLA-DQB1	ENSG00000179344	HLA
HLA-E	ENSG00000204592	HLA
HLA-F	ENSG00000204642	HLA
HLA-G	ENSG00000204632	HLA
B2M	ENSG00000166710	HLA
IRF2	ENSG00000168310	TF
IRF4	ENSG00000137265	TF
IRF5	ENSG00000128604	TF
IRF7	ENSG00000185507	TF
STAT3	ENSG00000168610	TF
STAT4	ENSG00000138378	TF
STAT5B	ENSG00000173757	TF
STAT6	ENSG00000166888	TF
CIITA	ENSG00000179583	TF
NFKB2	ENSG00000077150	TF
CTNNB1	ENSG00000168036	TF
GATA3	ENSG00000107485	TF
NFKBIA	ENSG00000100906	TF
NFKBIB	ENSG00000104825	TF
MAVS	ENSG00000088888	NA sensor
TBK1	ENSG00000183735	NA sensor
DDX3X	ENSG00000215301	NA sensor
TRAF6	ENSG00000175104	NA sensor
IFI16	ENSG00000163565	NA sensor
DDX41	ENSG00000183258	NA sensor
TLR2	ENSG00000137462	NA sensor
TLR3	ENSG00000164342	NA sensor
TLR4	ENSG00000136869	NA sensor
TLR9	ENSG00000239732	NA sensor
DHX58	ENSG00000108771	NA sensor
HIF1A	ENSG00000100644	Hypoxia
ETS1	ENSG00000134954	Hypoxia
ETS2	ENSG00000157557	Hypoxia
VEGFA	ENSG00000112715	Hypoxia
VEGFB	ENSG00000173511	Hypoxia
NOS3	ENSG00000164867	Hypoxia
FLT1	ENSG00000102755	Hypoxia
FLT3	ENSG00000122025	Hypoxia
PTPRC	ENSG00000081237	Hematopietic
CD19	ENSG00000177455	B-cell
MS4A1	ENSG00000156738	B-cell
PIM3	ENSG00000198355	Plasma
GZMB	ENSG00000100453	DC
IL3RA	ENSG00000185291	DC
ITGAX	ENSG00000140678	cDC
HDC	ENSG00000140287	Granulocytes
CD163	ENSG00000177575	Macrophages
CD68	ENSG00000129226	Macrophages
MRC1	ENSG00000260314	Macrophages
CD14	ENSG00000170458	Macrophages
FCGR3A	ENSG00000203747	Monocytes
KIR2DL4	ENSG00000189013	NK-cells
NCAM1	ENSG00000149294	NK-cells
CD3E	ENSG00000198851	T-cells
CD4	ENSG00000010610	T-cells
CD8A	ENSG00000153568	T-cells
FOXP3	ENSG00000049768	T-cells
IL17A	ENSG00000112115	T-cells
HAVCR1	ENSG00000113249	Th2
IL7R	ENSG00000168685	Th17
PRF1	ENSG00000180644	T-cells
SRGN	ENSG00000122862	T-cells
THBS1	ENSG00000137801	T-cells
CHGA	ENSG00000100604	Enteroendocrine cells
CD34	ENSG00000174059	Endothelial cells
VCAM1	ENSG00000162692	Endothelial cells
VWF	ENSG00000110799	Endothelial cells
KRT20	ENSG00000171431	Distal enterocytes
GPA33	ENSG00000143167	Distal enterocytes
SLC26A3	ENSG00000091138	Enterocytes
CLCA1	ENSG00000016490	Intestinal goblet cells
MUC5AC	ENSG00000215182	Intestinal goblet cells
S100B	ENSG00000160307	Schwann cells
CNN1	ENSG00000130176	Smooth muscle cells
ACTG2	ENSG00000163017	Smooth muscle cells
AGER	ENSG00000204305	alveolar type1
LAMP3	ENSG00000078081	alveolar type2
MKI67	ENSG00000148773	Growth
MUC15	ENSG00000169550	Club cells
CFAP53	ENSG00000172361	Respiratory ciliated cells
MUC1	ENSG00000185499	Gastric mucus-secreting cells
COL1A1	ENSG00000108821	Fibroblast
COL4A1	ENSG00000187498	Fibroblast
FBN1	ENSG00000166147	Fibroblast
COL3A1	ENSG00000168542	Fibroblast
LUM	ENSG00000139329	Fibroblast
NRXN3	ENSG00000021645	Fibroblast
RGS4	ENSG00000117152	Fibroblast
HOXC6	ENSG00000197757	Fibroblast
MFAP5	ENSG00000197614	Fibroblast
MEGF6	ENSG00000162591	Fibroblast
KRT7	ENSG00000135480	Primary unkonown
SF1	ENSG00000168066	Primary unkonown
MLANA	ENSG00000120215	Primary unkonown
PIP	ENSG00000159763	Primary unkonown
ESR1	ENSG00000091831	Primary unkonown
PAX8	ENSG00000125618	Primary unkonown
CDKN2A	ENSG00000147889	Primary unkonown
ARG1	ENSG00000118520	Primary unkonown
SATB2	ENSG00000119042	Primary unkonown
KRT19	ENSG00000171345	Primary unkonown
TTF1	ENSG00000125482	Primary unkonown
WT1	ENSG00000184937	Primary unkonown
CDX2	ENSG00000165556	Primary unkonown
PSAP	ENSG00000197746	Primary unkonown
PAX2	ENSG00000075891	Primary unkonown
KLK3	ENSG00000142515	Primary unkonown
KRT5	ENSG00000186081	Primary unkonown
KRT17	ENSG00000128422	Primary unkonown
CDH1	ENSG00000039068	Primary unkonown
CEACAM7	ENSG00000007306	Primary unkonown
EPCAM	ENSG00000119888	Primary unkonown
EGFR	ENSG00000146648	CRC related
IGFBP2	ENSG00000115457	CRC related
PKM	ENSG00000067225	CRC related
VIL1	ENSG00000127831	CRC related
SFTPA1	ENSG00000122852	CRC related
MET	ENSG00000105976	CRC related
MCM6	ENSG00000076003	CRC related
KRAS	ENSG00000133703	CRC related
SNAI1	ENSG00000124216	CRC related
NOTCH1	ENSG00000148400	CRC related
ERBB2	ENSG00000141736	CRC related
APC	ENSG00000134982	CRC related
SMAD4	ENSG00000141646	CRC related
BRAF	ENSG00000157764	CRC related
RAF1	ENSG00000132155	CRC related
MAP2K1	ENSG00000169032	CRC related
MAP2K2	ENSG00000126934	CRC related
MAPK3	ENSG00000102882	CRC related
MLH1	ENSG00000076242	CRC related
MSH2	ENSG00000095002	CRC related
TGFBR2	ENSG00000163513	CRC related
MSH3	ENSG00000113318	CRC related
MSH6	ENSG00000116062	CRC related
BAX	ENSG00000087088	CRC related
CCND1	ENSG00000110092	CRC related
FOXA1	ENSG00000129514	CRC related
PTEN	ENSG00000171861	CRC related
KLF4	ENSG00000136826	Cancer stem
SOX2	ENSG00000181449	Cancer stem
MYC	ENSG00000136997	Cancer stem
CD24	ENSG00000272398	Cancer stem
CD44	ENSG00000026508	Cancer stem
PROM1	ENSG00000007062	Cancer stem
POU5F1	ENSG00000204531	Cancer stem
BMI1	ENSG00000181019	Cancer stem
TP53	ENSG00000141510	DNA damage
TP53BP1	ENSG00000067369	DNA damage
CDKN1A	ENSG00000124762	DNA damage
TP53AIP1	ENSG00000120471	DNA damage
TP63	ENSG00000073282	DNA damage
TP73	ENSG00000078900	DNA damage
MDM2	ENSG00000135679	DNA damage
ATM	ENSG00000149311	DNA damage
ATR	ENSG00000175054	DNA damage
CHEK1	ENSG00000149554	DNA damage
CHEK2	ENSG00000183765	DNA damage
BRCA1	ENSG00000012048	DNA damage
BRCA2	ENSG00000139618	DNA damage
Rad51	ENSG00000051180	DNA damage
Rad52	ENSG00000002016	DNA damage
ERCC1	ENSG00000012061	DNA damage
ERCC4	ENSG00000175595	DNA damage
ERCC3	ENSG00000163161	DNA damage
MMP1	ENSG00000196611	MMP
MMP2	ENSG00000087245	MMP
MMP3	ENSG00000149968	MMP
MMP9	ENSG00000100985	MMP
SLC7A5	ENSG00000103257	Metabolsm
SLC43A2	ENSG00000167703	Metabolsm
Rad21	ENSG00000164754	DNA damage
Rad23a	ENSG00000179262	DNA damage

## Sheet: S3 Hot vs Cold
Table S3
	Case 7, Hot: 100 cells, Cold: 74 cells	Case 12, Hot: 35 cells, Cold: 101 cells	Case 7, Hot: 5 regions, Cold: 5 regions
ACTG2	0.617	0.074	0.38
AGER	0.87	0.001	0.908
APC	0.966	0.596	0.878
ARG1	0.496	1.0	0.518
ATM	0.702	<0.001	0.301
ATR	0.06	0.386	0.888
B2M	0.285	<0.001	0.553
BAX	0.373	0.12	0.422
BCL6	0.266	0.679	0.846
BRAF	0.403	0.016	0.516
BRCA1	0.06	0.009	0.283
BRCA2	0.504	0.698	0.637
BTLA	0.206	0.173	0.654
CCL18	0.703	0.591	0.778
CCL2	0.514	0.013	0.978
CCL20	1.0	<0.001	0.568
CCL28	0.873	0.012	0.826
CCL3	0.384	0.612	0.607
CCL3L1	0.443	0.013	0.788
CCL5	0.914	<0.001	0.553
CCND1	0.841	<0.001	0.557
CCR1	0.966	<0.001	0.553
CCR2	0.9	0.614	0.913
CCR3	0.667	1.0	0.624
CCR4	0.63	0.173	0.867
CCR6	0.645	0.173	0.518
CCR7	0.384	1.0	0.568
CCR8	0.443	1.0	0.435
CD14	0.838	0.012	0.441
CD160	0.883	1.0	0.646
CD163	0.489	<0.001	0.87
CD19	0.489	0.698	0.411
CD200R1	0.384	0.195	0.411
CD24	0.014	<0.001	0.149
CD244	0.869	0.173	0.788
CD27	1.0	1.0	0.707
CD274	<0.001	<0.001	0.033
CD28	0.852	0.698	0.808
CD34	0.952	1.0	0.582
CD3E	0.742	<0.001	0.516
CD4	0.476	<0.001	0.85
CD40	1.0	0.003	0.692
CD40LG	0.504	1.0	0.624
CD44	0.286	0.591	0.922
CD47	1.0	0.036	0.44
CD68	0.966	<0.001	0.716
CD70	0.635	1.0	0.494
CD74	0.832	<0.001	0.475
CD80	0.549	1.0	0.676
CD86	0.784	0.698	0.546
CD8A	0.427	<0.001	0.329
CDH1	<0.001	0.004	0.116
CDKN1A	0.613	0.173	0.329
CDKN1B	0.005	0.091	0.254
CDKN2A	0.999	0.058	0.882
CDX2	0.012	1.0	0.292
CEACAM1	<0.001	0.004	0.086
CEACAM7	0.266	0.015	0.516
CFAP53	0.38	0.515	0.18
CGAS	0.952	0.036	0.624
CHEK1	0.861	<0.001	0.743
CHEK2	0.084	0.006	0.254
CHGA	0.241	1.0	0.803
CIITA	<0.001	<0.001	0.04
CLCA1	0.476	1.0	0.85
CNN1	0.318	0.698	0.553
COL1A1	0.89	<0.001	0.908
COL3A1	0.702	<0.001	0.922
COL4A1	0.999	<0.001	0.908
CREB1	0.827	0.514	0.568
CTLA4	0.318	<0.001	0.867
CTNNB1	0.02	0.002	0.411
CXCL10	<0.001	<0.001	0.029
CXCL12	1.0	0.04
CXCL13	0.489	<0.001	0.411
CXCL14	0.129	0.698	0.496
CXCL16	0.128	0.974	0.034
CXCL5	0.946	0.73	0.913
CXCL8	0.549	0.744	0.568
CXCL9	0.009	<0.001	0.18
CXCR2	0.667	0.628	0.897
CXCR3	0.702	1.0	0.584
CXCR4	<0.001	<0.001	0.174
CXCR6	0.967	0.002	0.44
DDX3X	0.914	0.047	0.666
DDX41	0.517	0.967	0.902
DDX58	0.581	0.275	0.411
DHX58	0.266	0.003	0.93
DYRK2	0.95	0.78	0.797
EGFR	0.95	0.012	0.441
EPCAM	<0.001	<0.001	0.18
ERBB2	0.355	0.165	0.978
ERCC1	0.266	1.0	0.512
ERCC3	0.549	0.591	0.18
ERCC4	0.925	0.661	0.778
ERV3-1	0.95	0.625	0.286
ESR1	0.489	0.031	0.877
ETS1	0.395	0.404	0.635
ETS2	0.384	0.025	0.867
FAS	0.253	0.405	0.846
FBN1	0.883	<0.001	0.586
FCGR3A	0.982	<0.001	0.437
FLT1	0.873	0.923	0.639
FLT3	0.514	1.0	0.85
FOS	0.286	0.001	0.846
FOXA1	0.266	<0.001	0.18
FOXP3	1.0	0.698	0.557
GATA3	0.883	0.788	0.85
GPA33	0.384	0.698	0.994
GZMB	0.443	0.003	0.497
HAVCR1	0.946	0.591	0.607
HAVCR2	0.83	<0.001	0.546
HDC	0.742	0.335	0.913
HIF1A	0.508	0.036	0.493
HLA-A	0.784	0.083	0.712
HLA-B	0.975	<0.001	0.844
HLA-C	0.84	<0.001	0.553
HLA-DMA	0.285	<0.001	0.44
HLA-DMB	0.549	<0.001	0.18
HLA-DPA1	0.78	<0.001	0.434
HLA-DPB1	0.869	<0.001	0.411
HLA-DQA1	0.285	<0.001	0.434
HLA-DQB1	0.43	<0.001	0.29
HLA-DRA	0.327	<0.001	0.411
HLA-DRB1	0.241	<0.001	0.254
HLA-E	<0.001	<0.001	0.18
HLA-F	0.566	0.22	0.425
HLA-G	0.566	<0.001	0.85
HMGB1	<0.001	<0.001	0.029
HMGB2	<0.001	<0.001	0.18
HOXC6	0.406	0.515	0.479
ICAM1	<0.001	0.855	0.16
ICOS	0.95	0.166	0.568
ICOSLG	0.504	0.343	0.546
IDO1	<0.001	<0.001	0.067
IFI16	0.013	<0.001	0.116
IFIH1	0.003	0.628	0.292
IFNAR1	0.951	0.171	0.559
IFNAR2	0.505	0.786	0.808
IFNG	0.549	0.009	0.546
IFNGR1	0.975	0.427	0.666
IFNGR2	0.92	0.584	0.797
IFNLR1	0.266	0.374	0.994
IGFBP2	0.279	0.002	0.642
IGFLR1	0.952	0.003	0.978
IL10	0.697	0.923	0.726
IL10RB	0.905	0.221	0.882
IL12A	0.504	0.201	0.521
IL12B	0.637	1.0
IL12RB1	0.386	0.173	0.553
IL12RB2	0.893	0.591	0.867
IL17A	0.06	1.0	0.716
IL18	0.808	<0.001	0.694
IL1A	0.914	1.0	0.607
IL1B	1.0	1.0	0.624
IL1R1	0.827	0.399	0.866
IL1R2	0.702	0.374	0.85
IL23A	0.132	0.723	0.456
IL23R	0.946	0.591	0.589
IL24	0.905	1.0	0.651
IL33	0.915	1.0	0.724
IL34	1.0	1.0
IL3RA	0.657	1.0	0.497
IL6	0.107	0.208	0.803
IL6R	0.982	0.521	0.797
IL7	0.075	0.009	0.724
IL7R	0.901	1.0	0.911
IRF1	<0.001	<0.001	0.235
IRF2	0.869	0.591	0.646
IRF3	0.2	0.575	0.568
IRF4	0.504	0.591	0.746
IRF5	0.967	0.093	0.782
IRF7	0.55	0.484	0.386
IRF9	0.507	0.121	0.922
ISG15	0.467	0.523	0.978
ITGAX	0.896	0.046	0.639
ITK	0.703	0.009	0.661
JAK1	0.027	0.612	0.435
JAK2	0.08	0.698	0.044
JUN	<0.001	<0.001	0.292
KIR2DL4	0.489	1.0	0.624
KLF4	0.567	0.09	0.866
KLK3	0.266	1.0	0.494
KRAS	0.914	0.004	0.568
KRT17	0.003	0.031	0.434
KRT19	0.266	<0.001	0.435
KRT20	0.489	1.0	0.699
KRT5	0.075	1.0	0.329
KRT7	0.069	<0.001	0.582
LAG3	0.656	0.612	0.908
LAMP3	0.331	0.002	0.437
LAYN	0.571	<0.001	0.475
LGALS9	0.92	<0.001	0.878
LIF	0.261	0.376	0.516
LUM	0.715	<0.001	0.725
MAP2K1	0.586	0.69	0.248
MAP2K2	0.739	0.447	0.743
MAPK3	0.703	0.628	0.37
MAVS	0.053	0.069	0.568
MCM6	0.485	<0.001	0.516
MDM2	<0.001	0.002	0.254
MEGF6	0.06	0.26	0.933
MET	0.78	<0.001	0.677
MFAP5	0.328	0.003	0.553
MKI67	<0.001	<0.001	0.124
MLANA	0.838	1.0	0.411
MLH1	0.403	0.022	0.475
MMP1	0.966	<0.001	0.803
MMP2	0.476	<0.001	0.589
MMP3	0.204	0.173	0.614
MMP9	0.514	0.612	0.475
MRC1	0.82	0.215	0.709
MRM3	0.78	0.612	0.653
MS4A1	0.318	1.0	0.866
MSH2	0.345	0.065	0.411
MSH3	0.418	0.612	0.803
MSH6	0.118	0.058	0.521
MUC1	0.838	<0.001	0.867
MUC15	0.635	0.173	0.913
MUC5AC	0.967	0.698	0.72
MX1	0.022	<0.001	0.435
MYC	<0.001	0.001	0.286
NCAM1	0.64	0.612	0.636
NFKB1	0.702	0.107	0.775
NFKB2	0.981	1.0	0.254
NFKBIA	0.318	0.698	0.248
NFKBIB	0.241	0.788	0.724
NOS3	0.549	1.0	0.87
NOTCH1	<0.001	0.013	0.254
NQO1	0.702	<0.001	0.368
NRXN3	0.476	0.923	0.664
OAS1	0.079	<0.001	0.254
OAS2	<0.001	<0.001	0.039
PAX2	0.637	1.0	0.98
PAX8	0.837	0.591	0.867
PDCD1	0.946	0.173	0.763
PDCD1LG2	0.517	0.173	0.568
PIM3	0.084	0.007	0.475
PIP	0.89	0.698	0.586
PKM	0.406	<0.001	0.546
POU5F1	0.95	0.472	0.466
PRF1	0.505	<0.001	0.548
PROM1	0.241	0.591	0.411
PSAP	0.516	0.679	0.568
PTPRC	0.657	<0.001	0.512
RAD21	<0.001	<0.001	0.07
RAD23A	<0.001	<0.001	0.029
RAD51	0.549	0.628	0.44
RAD52	0.149	0.089	0.541
RAF1	0.253	0.698	0.574
RB1	0.254	0.027	0.329
RGS4	0.966	0.698	0.846
S100A1	0.505	0.389	0.777
S100B	0.95	0.173	0.87
SATB2	0.516	0.782	0.87
SERPINB9	0.001	<0.001	0.541
SF1	<0.001	<0.001	0.162
SFTPA1	0.285	0.484	0.635
SIRPA	0.406	0.013	0.434
SLC26A3	0.946	1.0	0.553
SLC43A2	0.451	0.012	0.724
SLC7A5	0.403	0.033	0.37
SMAD4	0.23	<0.001	0.568
SNAI1	0.286	0.614	0.637
SOX2	0.002	<0.001	0.451
SRGN	0.406	<0.001	0.424
STAT1	0.119	<0.001	0.568
STAT3	0.993	0.612	0.254
STAT4	0.505	0.612	0.475
STAT5A	0.604	0.396	0.866
STAT5B	0.151	0.097	0.18
STAT6	0.914	0.303	0.756
TBK1	0.078	0.001	0.272
TBX21	0.967	0.04	0.518
TGFB1	0.791	1.0	0.933
TGFBR2	0.489	1.0	0.863
THBS1	0.566	1.0	0.553
TIGIT	0.138	<0.001	0.568
TLR2	0.489	<0.001	0.543
TLR3	0.57	<0.001	0.85
TLR4	0.516	0.614	0.546
TLR9	0.384	1.0	0.441
TMEM173	0.094	<0.001	0.422
TNF	0.241	0.173	0.384
TNFRSF18	0.702	0.173	0.882
TNFRSF9	0.467	0.004	0.411
TNFSF14	0.832	0.173	0.411
TP53	0.266	<0.001	0.516
TP53AIP1	0.443	1.0	0.846
TP53BP1	0.946	0.165	0.411
TP63	0.581	<0.001	0.494
TP73	0.384	0.923	0.573
TRAF6	0.285	0.788	0.905
TTF1	0.514	0.231	0.516
VCAM1	0.712	<0.001	0.779
VEGFA	0.861	0.002	0.846
VEGFB	<0.001	<0.001	0.329
VIL1	0.005	1.0	0.411
VWF	0.044	0.201	0.87
WT1	0.637	0.173	0.512
